# Supplementary material for: Structures of prokaryotic ubiquitin-like protein Pup in complex with depupylase Dop reveal the mechanism of catalytic phosphate formation
Source: Nat Commun. 2021 Nov 17;12:6635. doi: 10.1038/s41467-021-26848-x (PMC8599861; doi:10.1038/s41467-021-26848-x)
Supplement: Supplementary file 3 — Source data [file 41467_2021_26848_MOESM3_ESM.xlsx]

## Sheet: Figure 3a
Figure 3a
		The normalized data of anisotropy change for each experiment is an average of three independent replicates.
			DopWT_ATP						DopGS_ATP						DopWT_ADP/Pi
			replicates						replicates						replicates
		Time(min)	B1	B2	B3	average	Norm		C1	C2	C3	average	Norm		D1	D2	D3	average	Norm
		0.1	0.0815455	0.0837258	0.0842666	0.0831793	1		0.0780703	0.0809982	0.0801187	0.0797291	1		0.0783272	0.0812767	0.0820079	0.0805373	1
		0.25	0.0830329	0.0833221	0.0829134	0.0830895	0.99892		0.0798464	0.0800734	0.07992	0.0799466	1.00273		0.0802028	0.08079	0.0809177	0.0806368	1.00124
		0.4	0.0828147	0.0830298	0.0832307	0.0830251	0.998146		0.0797435	0.0804218	0.0809593	0.0803749	1.0081		0.0791566	0.0799682	0.0802229	0.0797825	0.990629
		0.55	0.0828729	0.0821858	0.0832475	0.0827687	0.995064		0.0795239	0.0803477	0.0798628	0.0799115	1.00229		0.0780461	0.078148	0.0790075	0.0784005	0.973469
		0.7	0.0827362	0.0833977	0.0836892	0.0832744	1.00114		0.0800046	0.0803046	0.0797437	0.0800176	1.00362		0.0759866	0.0762713	0.0764583	0.0762388	0.946627
		0.85	0.081727	0.0823649	0.0830699	0.0823873	0.990478		0.0795564	0.0800175	0.0793906	0.0796549	0.999069		0.0746117	0.0760907	0.0761537	0.0756187	0.938928
		1	0.0817842	0.082703	0.0822199	0.0822357	0.988656		0.0797478	0.0799764	0.0790118	0.0795787	0.998114		0.0727231	0.073251	0.0738837	0.0732859	0.909963
		1.15	0.0816142	0.0819115	0.0824354	0.081987	0.985666		0.0787212	0.0787271	0.0786954	0.0787145	0.987275		0.0707909	0.0719456	0.0716771	0.0714712	0.88743
		1.3	0.0809734	0.0811513	0.0807416	0.0809554	0.973264		0.0789341	0.0795886	0.079119	0.0792139	0.993539		0.0690302	0.0692907	0.0697006	0.0693405	0.860974
		1.45	0.0798406	0.0801789	0.0815662	0.0805286	0.968132		0.078621	0.0793694	0.0790413	0.0790105	0.990988		0.0672601	0.0683605	0.0682605	0.0679604	0.843838
		1.6	0.0794677	0.0795726	0.0806122	0.0798842	0.960385		0.0785148	0.0794945	0.0799469	0.0793187	0.994853		0.0651236	0.0671947	0.0669506	0.066423	0.824748
		1.75	0.0778714	0.0788494	0.0802745	0.0789984	0.949737		0.0782434	0.0785615	0.0790578	0.0786209	0.986101		0.0629234	0.0652538	0.0640767	0.0640846	0.795714
		1.9	0.0772193	0.077758	0.0780939	0.0776904	0.934011		0.0779489	0.0787525	0.0789384	0.0785466	0.985169		0.0614936	0.0621936	0.0627896	0.062159	0.771804
		2.05	0.075947	0.0762177	0.0762195	0.0761281	0.915229		0.0778124	0.078853	0.0787082	0.0784579	0.984056		0.0592752	0.0614437	0.0606318	0.0604502	0.750587
		2.2	0.0738443	0.0742066	0.0745689	0.0742066	0.892128		0.0770137	0.0786804	0.0779725	0.0778888	0.976919		0.0583879	0.0589138	0.059695	0.0589989	0.732567
		2.35	0.0713079	0.0724314	0.0719608	0.0719001	0.864398		0.0761504	0.0769704	0.077172	0.0767642	0.962814		0.0564764	0.0575241	0.0576364	0.0572123	0.710383
		2.5	0.0696674	0.0703535	0.071599	0.07054	0.848047		0.0751083	0.0770953	0.0771992	0.0764676	0.959093		0.0554641	0.0575962	0.0571771	0.0567458	0.70459
		2.65	0.0674809	0.0693265	0.0691782	0.0686618	0.825468		0.0740849	0.0753991	0.0755245	0.0750028	0.940721		0.0537543	0.0555603	0.0547763	0.054697	0.679151
		2.8	0.0649395	0.0652922	0.0656925	0.0653081	0.785148		0.0728411	0.0741449	0.0746475	0.0738778	0.926611		0.0528169	0.0535965	0.0536127	0.053342	0.662328
		2.95	0.0629417	0.0648479	0.0629956	0.0635951	0.764554		0.0710406	0.0728199	0.0732285	0.072363	0.907611		0.0512946	0.0532203	0.0520221	0.052179	0.647886
		3.1	0.0604154	0.0602008	0.060364	0.0603267	0.725261		0.069576	0.0713748	0.0722055	0.0710521	0.891169		0.0503082	0.0514636	0.0509398	0.0509039	0.632054
		3.25	0.0571497	0.0585238	0.0586684	0.058114	0.698659		0.0679731	0.0693116	0.0697899	0.0690249	0.865743		0.0482536	0.0511378	0.0497577	0.0497164	0.617309
		3.4	0.0549496	0.0559274	0.0571305	0.0560025	0.673275		0.0665073	0.0694237	0.0687374	0.0682228	0.855683		0.0478498	0.0489988	0.0486232	0.0484906	0.602089
		3.55	0.0529432	0.053076	0.0535692	0.0531961	0.639536		0.0643719	0.0670777	0.0679005	0.06645	0.833448		0.0464953	0.0485828	0.0473992	0.0474924	0.589695
		3.7	0.050084	0.050935	0.0507667	0.0505952	0.608267		0.0621402	0.0655214	0.0662702	0.0646439	0.810795		0.0452878	0.0468728	0.0465295	0.04623	0.57402
		3.85	0.0484761	0.0498716	0.0497769	0.0493749	0.593596		0.0607012	0.063669	0.0634524	0.0626075	0.785254		0.0443458	0.0456156	0.0453298	0.0450971	0.559953
		4	0.0457139	0.0468659	0.0473114	0.0466304	0.560601		0.0590748	0.0620704	0.0631566	0.0614339	0.770533		0.0433046	0.0447411	0.0439573	0.044001	0.546343
		4.15	0.0437177	0.0454521	0.0452175	0.0447957	0.538544		0.0578313	0.0610591	0.0613621	0.0600842	0.753604		0.0422991	0.0436263	0.044043	0.0433228	0.537922
		4.3	0.042513	0.0427976	0.0437627	0.0430244	0.517249		0.0559625	0.058507	0.0596641	0.0580446	0.728023		0.0414285	0.0429756	0.0428523	0.0424188	0.526698
		4.45	0.0409441	0.0413288	0.041705	0.041326	0.49683		0.0537228	0.0575103	0.0578115	0.0563482	0.706746		0.0406984	0.0419506	0.0423578	0.0416689	0.517387
		4.6	0.0387681	0.0396821	0.0406753	0.0397085	0.477384		0.0522768	0.055428	0.0570812	0.0549287	0.688942		0.0397642	0.040928	0.0400397	0.040244	0.499694
		4.75	0.0374072	0.0382731	0.0379056	0.037862	0.455185		0.0506617	0.0536257	0.0548119	0.0530331	0.665167		0.039243	0.0401339	0.0404214	0.0399328	0.49583
		4.9	0.0363535	0.0370073	0.0377388	0.0370332	0.445221		0.0494764	0.0528918	0.0540655	0.0521446	0.654022		0.0379327	0.0393689	0.0396719	0.0389912	0.484138
		5.05	0.035133	0.0368367	0.0359556	0.0359751	0.432501		0.0474428	0.0506346	0.0513304	0.0498026	0.624648		0.0378615	0.038572	0.0382367	0.0382234	0.474605
		5.2	0.0346922	0.0355325	0.0347343	0.0349863	0.420613		0.0460065	0.0488268	0.0495002	0.0481112	0.603433		0.0365869	0.0378593	0.0378781	0.0374414	0.464896
		5.35	0.0339039	0.0351966	0.0347326	0.034611	0.416102		0.0448338	0.0478694	0.0480268	0.04691	0.588367		0.0362263	0.0368076	0.0371126	0.0367155	0.455882
		5.5	0.0336049	0.0344911	0.0342132	0.034103	0.409994		0.0436388	0.0454785	0.0466576	0.0452583	0.567652		0.0359325	0.0369171	0.0369712	0.0366069	0.454534
		5.65	0.0337957	0.0336136	0.0338761	0.0337618	0.405892		0.0428216	0.0440273	0.0457272	0.044192	0.554278		0.0353527	0.0353886	0.0364217	0.035721	0.443534
		5.8	0.0332633	0.0343541	0.0329989	0.0335388	0.403211		0.0410129	0.043884	0.0437835	0.0428935	0.537991		0.0348842	0.035215	0.0345586	0.0348859	0.433165
		5.95	0.0336488	0.0337308	0.0337222	0.0337006	0.405156		0.0396233	0.0434942	0.0437894	0.0423023	0.530576		0.0343597	0.0353715	0.0345532	0.0347615	0.43162
		6.1	0.0327162	0.0332334	0.0343473	0.0334323	0.401931		0.0389835	0.0421215	0.0418496	0.0409849	0.514052		0.0340069	0.0349103	0.0349979	0.0346384	0.430091
		6.25	0.033687	0.0335005	0.0324937	0.0332271	0.399463		0.0380275	0.0400732	0.0416667	0.0399225	0.500727		0.0344607	0.0344325	0.0334951	0.0341294	0.423772
		6.4	0.0330292	0.0332969	0.0336169	0.0333143	0.400512		0.0365607	0.0395447	0.0396361	0.0385805	0.483895		0.0330794	0.0336961	0.0342183	0.0336646	0.418
		6.55	0.0332174	0.0326178	0.032611	0.0328154	0.394514		0.035821	0.0387233	0.0385907	0.0377117	0.472998		0.033811	0.0340184	0.0347347	0.034188	0.4245
		6.7	0.0330435	0.0337467	0.0319776	0.0329226	0.395803		0.0344856	0.0371587	0.0375631	0.0364025	0.456577		0.0332708	0.0342017	0.0351443	0.0342056	0.424718
		6.85	0.0328719	0.033237	0.0340445	0.0333845	0.401355		0.0341797	0.0354683	0.036103	0.0352503	0.442126		0.0326302	0.0337574	0.0331958	0.0331945	0.412163
		7	0.0328067	0.0327996	0.0328544	0.0328202	0.394572		0.0338622	0.0353557	0.0360154	0.0350778	0.439962		0.0325704	0.033248	0.0322555	0.0326913	0.405916
		7.15	0.0328493	0.0327856	0.0329699	0.0328683	0.39515		0.0336706	0.0351906	0.034642	0.0345011	0.432729		0.0329565	0.0332833	0.0323066	0.0328488	0.407871
		7.3	0.032834	0.0328235	0.0324855	0.0327143	0.393299		0.0333476	0.0342249	0.03504	0.0342042	0.429005		0.0320263	0.0329054	0.0330115	0.0326477	0.405374
		7.45	0.0333974	0.0331644	0.0331332	0.0332317	0.399519		0.0332633	0.0336276	0.0337955	0.0335621	0.420952		0.0323461	0.0322449	0.0333311	0.0326407	0.405287
		7.6	0.0326858	0.0328478	0.0335064	0.0330133	0.396894		0.0324678	0.0331751	0.0329484	0.0328638	0.412193		0.0326461	0.0328	0.0330923	0.0328461	0.407838
		7.75	0.0326858	0.0324212	0.0325806	0.0325626	0.391474		0.03296	0.0336798	0.0320036	0.0328811	0.412411		0.0326652	0.0330019	0.0325787	0.0327486	0.406627
		7.9	0.0322872	0.0331431	0.0332544	0.0328949	0.39547		0.0324781	0.0332976	0.0332833	0.0330197	0.414148		0.0326408	0.0319091	0.0321177	0.0322226	0.400095
		8.05	0.0323103	0.0321977	0.032076	0.0321946	0.387051		0.0333266	0.0330986	0.0328429	0.0330893	0.415022		0.0329735	0.0328838	0.032547	0.0328015	0.407283
		8.2	0.0327184	0.032903	0.0324495	0.0326903	0.39301		0.0328742	0.0330894	0.0329169	0.0329602	0.413402		0.0325671	0.0329024	0.032522	0.0326638	0.405574
		8.35	0.0325236	0.0322708	0.0313258	0.03204	0.385193		0.0328335	0.0327678	0.0326792	0.0327602	0.410894		0.0319294	0.0327944	0.0320088	0.0322442	0.400364
		8.5	0.0326065	0.0329996	0.0326314	0.0327458	0.393678		0.0320347	0.0320754	0.0316649	0.031925	0.400418		0.0326316	0.0323034	0.0327367	0.0325572	0.40425
		8.65	0.0326729	0.0322656	0.032232	0.0323902	0.389402		0.0330143	0.0317711	0.0325403	0.0324419	0.406902		0.0323706	0.0322448	0.0317558	0.0321237	0.398868
		8.8	0.0327433	0.0316835	0.0323637	0.0322635	0.387879		0.0325079	0.0327744	0.0320905	0.0324576	0.407098		0.0320644	0.0324751	0.031986	0.0321752	0.399507
		8.95	0.0326358	0.0323	0.0327257	0.0325538	0.39137		0.0318028	0.0323901	0.0317962	0.0319964	0.401314		0.0317173	0.0327612	0.0323619	0.0322801	0.40081
		9.1	0.0326109	0.033449	0.0324783	0.0328461	0.394883		0.032362	0.0332927	0.0322701	0.0326416	0.409406		0.032342	0.03156	0.0323585	0.0320869	0.39841
		9.25	0.0330281	0.0319715	0.0322654	0.0324217	0.38978		0.0322891	0.0324722	0.0323975	0.0323863	0.406204		0.0320997	0.0323248	0.0319814	0.0321353	0.399012
		9.4	0.0320111	0.0324305	0.031434	0.0319585	0.384213		0.0324038	0.0320539	0.0316228	0.0320268	0.401696		0.0323239	0.0321908	0.0322072	0.0322406	0.400319
		9.55	0.0323033	0.0321192	0.0302747	0.0315657	0.37949		0.0321571	0.0320932	0.0323773	0.0322092	0.403983		0.0320672	0.03238	0.0323094	0.0322522	0.400463
		9.7	0.032545	0.0319544	0.0330364	0.0325119	0.390866		0.0323226	0.0327841	0.032634	0.0325802	0.408637		0.0320886	0.0324676	0.0314641	0.0320067	0.397415
		9.85	0.032752	0.0319498	0.0334349	0.0327122	0.393274		0.0328295	0.0327073	0.0330446	0.0328605	0.412152		0.0322998	0.0322413	0.0321126	0.0322179	0.400037
		10	0.0323877	0.0323173	0.0329804	0.0325618	0.391465		0.0322392	0.0329697	0.0336355	0.0329481	0.413251		0.0319036	0.0321799	0.0319293	0.0320043	0.397384

## Sheet: Figure 3b
Figure 3b
	Data for Km/Kcat determination in three independent replicates.
				Turnover number (TON)
			DopWT							DopGS
	[Pup-(5-FAM lys)] μM			TON (min-1 per Dop)				[Pup-(5-FAM lys)] μM			TON (min-1 per Dop)
			replicates							replicates
			A1	A2	A3					B1	B2	B3
	4		2.65936	2.66814	2.54113			4		1.19897	1.1343	1.24234
	2.5		2.58212	2.59947	2.68528			2.5		1.02564	1.03121	0.994131
	1.25		2.44727	2.477	2.36865			1.25		0.990666	1.02904	1.15826
	0.625		2.1782	2.19456	2.0588			0.625		0.904446	0.999164	0.905612
	0.25		2.17438	1.9229	1.98985			0.25		0.905141	0.967742	0.911986
	0.125		1.68939	1.74848	1.61044			0.125		0.817355	0.689726	0.685566
	0.0625		1.40688	1.37446	1.34539			0.0625		0.497815	0.529775	0.534765
	0		0	0	0			0		0	0	0

## Sheet: Figure 3c
Figure 3c
	SDS-PAGE based depupylation assays
	Marker (KDa, from top to bottom)							red box marks the cropped area				Marker (KDa, from top to bottom)
	170											170
	130											130
replicate 1	100										replicate 1	100
	70						DopWT					70							DopGS
	55											55
	40						PanB-Pup					40							PanB-Pup
	35						PanB					35							PanB
	25											25
	15											15
												10
	10
	Marker (KDa, from top to bottom)											Marker (KDa, from top to bottom)
												170
replicate 2	170										replicate 2	130
	130											100
	100											70							DopGS
	70						DopWT					55
	55											40							PanB-Pup
	40						PanB-Pup					35							PanB
	35						PanB					25
	25											15
	15											10
	10
												Marker (KDa, from top to bottom)
												170
											replicate 3	130
												100
												70							DopGS
												55
												40							PanB-Pup
												35							PanB
												25
												15
												10

## Sheet: Figure 3d
Figure 3d
	Densitometric analysis of PanB fractions from the gels in Fig. 3c
		Time (min)		DopWT+ATP			DopGS+ATP
				replicates				replicates
				A1	A2		B1	B2	B3
		0		0	0		0	0	0
		0.5		0.440953	0.531348		0.179421	0.190497	0.123579
		1		0.836642	0.889488		0.317995	0.382581	0.324456
		2		1	1		0.801926	0.775767	0.745719
		4		1	1		0.808591	0.901581	0.860011
		8		1	1		1	1	0.946379
		16		1	1		1	1	1

## Sheet: Supplementary Figure 7
Supplementary Figure 7
		Normalized data for ATP hydrolysis assays in three independent replicates									Raw data (percentage of ADP generated by Dop-mediated ATP hydrolyisis within 15 min)
		WT		WT/PupE		WT/PupM					WT				WT/PupE				WT/PupM
replicates	A1	3.09861		106.721		2.01486					0.00159715				0.0550081				0.00103854
	A2	5.18346		99.4135		2.13748					0.00267176				0.0512416				0.00110174
	A3	5.68041		93.8657		1.86571					0.0029279				0.048382				0.00096166
		Data values were normalized to the mean value generated by WT/PupE.
